# Supplementary material for: Evolutionary dynamics and molecular epidemiology of West Nile virus in New York State: 1999–2015
Source: Virus Evol. 2019 Jul 21;5(2):vez020. doi: 10.1093/ve/vez020 (PMC6642743; doi:10.1093/ve/vez020)
Supplement: vez020_Supplementary_Data [file vez020_supplementary_data.zip]

Archive with 5 entries (5 files):
- Supplementary Legends.docx
- Supplementary Table 1.docx
- Supplementary Table 2.docx
- Supplementary Table 3.docx
- Supplementary_Figure_1.EMF
